# Supplementary material for: Differential detection of alternatively spliced variants of Ciz1 in normal and cancer cells using a custom exon-junction microarray
Source: BMC Cancer. 2010 Sep 10;10:482. doi: 10.1186/1471-2407-10-482 (PMC2945943; doi:10.1186/1471-2407-10-482)
Supplement: Additional file 5 — Table S4. microarray result for SKNMC technical replicate 1 (T1). Table S5 microarray result for SKNMC technical replicate 2 (T2). Table S6 microarray result for SKNMC technical replicate 3 (T3). Table S7 microarray result for SKNMC biological replicate 2 (B2). Table S8 microarray result for SKNMC biological replicate 3 (B3). [file 1471-2407-10-482-S5.XLS]

## Sheet: suppl. table 4- SKNMC-T1
SKNMC (750-500).gpr: signal		Name
-0.888571		Ciz1-Intron 12
-0.744656		Ciz1-ex15-ex16
-0.69436		ETV1-ex7
-0.629946		TP53BP1-ex28
-0.614574		Ciz1-ex4-ex6a1
-0.595582		ATR-ex31
-0.4814		Ciz1-ex9
-0.463656		Ciz1-ex1c-ex5
-0.402066		CHEK1-ex9
-0.308473		Ciz1-ex16
-0.299635		Ciz1-ex5-ex6a1
-0.293251		Ciz1-ex12
-0.291549		Ciz1-ex8a1-ex8a5
-0.206165		CyclinE1-ex5
-0.193189		Ciz1-ex8a2-ex8a7
-0.18605		Ciz1-ex6
-0.185994		Ciz1-ex7-ex9
-0.144484		Ciz1-ex1c-ex2a2
-0.130155		Ciz1-Intron 8-b
-0.114795		DDX17-ex12
-0.0729191		Ciz1ex5-ex6-1
-0.0653701		Ciz1ex5-ex6-2
-0.0619549		Ciz1-ex7-ex10
-0.0516254		Ciz1-ex1c-ex6
-0.0481695		DDX17-ex9
-0.0430591		Ciz1-ex4-ex7
-0.040107		Ciz1-Intron 8-a
-0.0182583		Ciz1-ex1ca1-ex2
-0.0178021		Ciz1-ex15
-0.0148708		DHX9-ex23
-0.00217946		Ciz1-ex1c-ex4
0.00790636		Ciz1-ex1c-ex6a1
0.00808305		Ciz1-ex2-ex5
0.0111037		Ciz1-ex1
0.0159189		Ciz1-ex2-ex7-b
0.0167475		Ciz1-ex7-ex8
0.0231268		Cdc6-ex11
0.0325561		Ciz1-ex2a3-ex5a1
0.0407012		Ciz1-ex14
0.0409754		Ciz1-ex13
0.0428655		Ciz1-ex7
0.0608905		VPS72-ex6
0.0617811		ERG-ex10
0.0620265		Ciz1-ex2-ex7-a
0.0769672		Ciz1-ex14a1-ex15
0.0781384		Ciz1-ex1c-ex3
0.0849043		CDT1-ex9
0.0875072		Ciz1-ex6-ex7
0.0949176		Ciz1-ex13-ex15
0.112219		Ciz1-ex14-ex15
0.115326		MCM2-ex13
0.121036		Ciz1-ex1ca2-ex5a1
0.133931		TNRC9-ex2b
0.137859		Ciz1-ex1c-ex2
0.138822		FLI1-ex9
0.140083		Ciz1-ex3
0.157195		TNRC9-ex2a1
0.157832		Ciz1-ex2a1-ex2a2
0.159661		FEV-ex3b
0.160533		Ciz1-ex4-ex8
0.166586		CHEK2-ex2
0.169333		CyclinE1-ex11
0.186268		Ciz1-ex8a4-ex10a1
0.215686		Ciz1-ex2
0.229264		cdc25-ex9
0.229746		Ciz1-ex11
0.237684		DHX9-ex28
0.247393		CHEK2-ex9
0.254228		Ciz1-ex16-ex17
0.278091		MCM2-ex8
0.300177		Ciz1-ex11-ex12
0.316694		Ciz1-ex5-ex8
0.328552		Ciz1-ex4
0.329237		FGFR2-ex18
0.333484		Ciz1-ex9-ex12
0.335378		Ciz1-ex8-5pr
0.338409		Ciz1-ex8-3pr2
0.346968		Ciz1-ex5-ex7
0.347569		Ciz1-ex8-ex9
0.365311		Ciz1-ex5
0.377348		ERG-ex4
0.429894		CDT1-ex4
0.451062		RB1-ex22
0.465957		Ciz1-ex9-ex11
0.492986		Ciz1-ex1b-ex2
0.51899		Ciz1-ex9-ex10
0.602548		TP53-ex7
0.638994		P27-ex1-a
0.85763		Ciz1-ex1b2
2.04893		CDKN1C-ex1b
2.06736		VPS72-ex4
2.63031		Ciz1-ex8af2-ex15
2.6655		EWS-ex11b
3.76091		Ciz1-ex8a0-ex12a1
5.32469		RB1-ex24
5.86315		VPS72-ex5

## Sheet: suppl. table 3-SKNMC T2
new slide b with with analysis 2.gpr: signal	Label	Name
-1.08745		RB1-ex19
-0.982615		Ciz1-ex15-ex16
-0.940506		Ciz1-Intron 12
-0.893579		ETV1-ex7
-0.725616		Ciz1-ex1c-ex5
-0.675523		TP53BP1-ex28
-0.652896		CyclinA1-ex6
-0.6506		ATR-ex31
-0.632673		Ciz1-ex4-ex6a1
-0.610184		Ciz1-ex8-3pr1
-0.549822		Ciz1-ex8a1-ex8a5
-0.526665		CDK2-ex6
-0.52048		PTBP1-ex13
-0.508503		CyclinE1-ex9
-0.507711		CHEK1-ex9
-0.497539		Ciz1-ex2-ex4
-0.419741		Ciz1-ex12
-0.418774		Ciz1-ex5-ex6a1
-0.418179		Ciz1-ex9
-0.411751		Ciz1-ex7-ex9
-0.382787		Ciz1-ex6
-0.367381		Ciz1-ex10-ex15
-0.366729		Ciz1-ex16
-0.358672		Ciz1ex5-ex6-2
-0.346619		EWS-ex11a
-0.323127		ETV1-ex12
-0.314034		TP53BP1-ex27
-0.293855		Ciz1-ex7-ex10
-0.277251		Ciz1-Intron 8-b
-0.273652		Ciz1-ex6-ex7
-0.273287		Ciz1-ex2a1-ex2a2
-0.252993		Ciz1-ex1c-ex2a2
-0.247879		FLI1-ex7
-0.21679		Ciz1-ex1ca1-ex2
-0.216152		Ciz1-ex2-ex5
-0.215918		Ciz1-ex7-ex8
-0.199278		CyclinE1-ex5
-0.197352		Ciz1-ex2-ex7-b
-0.175741		ERG-ex10
-0.174932		Ciz1-ex1c-ex6
-0.170916		Ciz1-ex4-ex7
-0.167025		Ciz1ex5-ex6-1
-0.165124		DDX17-ex9
-0.156806		DDX17-ex12
-0.149328		Ciz1-ex13
-0.132878		Ciz1-ex1
-0.130677		Ciz1-ex14a1-ex15
-0.130621		Ciz1-ex1c-ex4
-0.126937		Ciz1-Intron 8-a
-0.119457		Ciz1-ex2a3-ex5a1
-0.109193		Ciz1-ex1c-ex6a1
-0.10511		DHX9-ex23
-0.102945		VPS72-ex6
-0.0857843		Ciz1-ex1c
-0.0775547		TNRC9-ex2b
-0.0707916		Ciz1-ex8a2-ex8a7
-0.0644041		Ciz1-ex1ca2-ex5a1
-0.0557784		Ciz1-ex13-ex15
-0.0498854		CDT1-ex9
-0.0380918		CyclinE1-ex11
-0.0315277		Cdc6-ex11
-0.0313388		MCM2-ex13
-0.0213494		Ciz1-ex2-ex7-a
-0.00943509		CHEK2-ex2
-0.00612374		MCM2-ex8
0.000238113		Ciz1-ex1c-ex2
0.015163		Ciz1-ex1c-ex3
0.0154941		FLI1-ex9
0.0173129		Ciz1-ex14
0.0310119		TNRC9-ex2a1
0.0402376		Ciz1-ex4-ex8
0.0429596		FEV-ex3b
0.0559594		cdc25-ex9
0.0581239		Ciz1-ex3
0.073434		Ciz1-ex8-5pr
0.0777965		Ciz1-ex2
0.0838152		Ciz1-ex11
0.101964		Ciz1-ex16-ex17
0.114047		FLI1-ex5
0.160777		TP53-ex6
0.161423		Ciz1-ex8a4-ex10a1
0.179289		Ciz1-ex11-ex12
0.198538		cdc25-ex6
0.208389		FGFR2-ex18
0.208694		Ciz1-ex15
0.210135		Ciz1-ex9-ex12
0.212229		Ciz1-ex4
0.224725		FEV-ex3a
0.228371		Ciz1-ex7
0.229153		Ciz1-ex5
0.242915		Ciz1-ex5-ex8
0.247342		DHX9-ex28
0.24757		ERG-ex4
0.253999		Ciz1-ex8-ex9
0.264598		Ciz1-ex5-ex7
0.267556		Ciz1-ex8-3pr2
0.280992		RB1-ex22
0.282292		P21-ex3
0.293489		Ciz1-ex1b1
0.338664		Ciz1-ex9-ex11
0.355114		Ciz1-ex1ca2-ex2
0.375506		Ciz1-ex1b-ex2
0.409191		CHEK2-ex9
0.422398		Ciz1-ex14-ex15
0.438715		DYNLL1-ex2a
0.47244		P27-ex1-a
0.484463		Ciz1-ex9-ex10
0.546545		ETV1-ex10
0.668573		TP53-ex7
1.02853		Ciz1-ex1b2
1.1992		DYNLL1-ex2c
2.11622		VPS72-ex4
2.55007		CDKN1C-ex1b
2.66448		Ciz1-ex8af2-ex15
2.88286		EWS-ex11b
3.27546		Ciz1-ex8a0-ex12a1
4.66222		Ciz1-ex12-ex13
5.59252		VPS72-ex5
5.74615		RB1-ex24

## Sheet: suppl. table 6-SKNMC T3
SKNMC (750-500).gpr: signal	Label	Name
-0.936116		Ciz1-Intron 12
-0.846453		Ciz1-ex15-ex16
-0.843147		Ciz1-ex12
-0.840559		Ciz1-ex4-ex6
-0.801996		TP53BP1-ex26
-0.78659		TP53BP1-ex28
-0.738021		Ciz1-ex1a-ex2
-0.686652		CHEK2-ex2
-0.661207		RAD17-ex19
-0.64511		Ciz1-ex2-ex6
-0.633381		CyclinE1-ex11
-0.5996		FEV-ex3b
-0.593052		ETV1-ex7
-0.572302		FLI1-ex5
-0.571139		Ciz1-ex1c-ex6a1
-0.569645		Ciz1-ex10
-0.546342		Ciz1-ex1ca1-ex2
-0.494609		RB1-ex19
-0.454837		Ciz1-ex4-ex6a1
-0.454197		CDK2-ex2
-0.454147		BRCA1-ex12
-0.45235		CyclinA1-ex6
-0.443248		Ciz1-ex2-ex7-a
-0.440256		Ciz1-Intron 8-b
-0.422189		Ciz1-ex5-ex6-a
-0.41996		Ciz1-ex16
-0.416987		CHEK1-ex9
-0.373301		Ciz1-ex1c-ex6
-0.36393		Ciz1-ex7-ex9
-0.360819		Ciz1-ex8a1-ex8a5
-0.32972		CDK2-ex6
-0.329595		ATR-ex31
-0.328963		Ciz1-ex8-3pr1
-0.32658		Ciz1-ex10-ex15
-0.315894		EWS-ex11a
-0.313661		ETV1-ex12
-0.291695		Ciz1-ex1c-ex5
-0.268664		NP220-ex24
-0.245043		Ciz1-ex9
-0.173606		Ciz1-ex1c-ex2
-0.147694		DDX17-ex9
-0.135155		Ciz1-ex5-ex6a1
-0.126672		Ciz1-ex9-ex10
-0.12265		Ciz1-Intron 8-a
-0.119596		P21-ex2
-0.114409		Ciz1-ex8-ex9
-0.112616		FLI1-ex7
-0.102168		Ciz1-ex9-ex10-L-ins-a
-0.0816288		MATR3-ex12
-0.0686689		Ciz1-ex6-ex7
-0.058204		Ciz1-ex14-ex15
-0.0428819		Ciz1-ex14a1-ex15
-0.0410097		Ciz1-ex6
-0.0334363		Ciz1-ex7-ex8
-0.0321829		DHX9-ex23
-0.0186305		LIMD1-ex8
-0.0165244		Ciz1-ex7-ex10
-0.00561819		Ciz1-ex8a4-ex10a1
-0.00312935		CyclinE1-ex5
0.0111251		Ciz1-ex8af1-ex13a1
0.021536		TP53BP1-ex27
0.0410661		VPS72-ex6
0.0424469		P21-ex3
0.0445445		ERG-ex10
0.0533353		Ciz1-ex1c-ex2a2
0.0616408		Ciz1-ex2-ex7-b
0.06344		CDT1-ex9
0.0699434		DDX17-ex12
0.0826637		Ciz1-ex1c-ex4
0.0952095		Ciz1-ex4-ex7
0.101121		Ciz1-ex8a2-ex8a7
0.104658		Ciz1-ex1
0.109128		Ciz1-ex2a3-ex5a1
0.137295		TNRC9-ex2a1
0.139924		Ciz1ex3-ex5-3
0.148972		Ciz1-ex11-ex12
0.151204		Ciz1ex5-ex6-1
0.153358		FLI1-ex9
0.158617		Ciz1-ex11
0.163907		Cdc6-ex11
0.168556		Ciz1-ex1c-ex3
0.194279		Ciz1-ex2-ex5
0.202062		MCM2-ex13
0.202328		CDT1-ex4
0.204762		Ciz1ex5-ex6-2
0.214696		Ciz1-ex15
0.21522		Ciz1-ex3
0.221647		cdc25-ex9
0.230327		Ciz1-ex13-ex15
0.250727		MCM2-ex8
0.252006		Ciz1-ex2a1-ex2a2
0.253238		TNRC9-ex2b
0.254114		Ciz1-ex10-ex13
0.2575		DHX9-ex28
0.260648		Ciz1-ex16-ex17
0.264329		RAD17-ex14
0.281593		Ciz1-ex4-ex8
0.305277		Ciz1-ex1b-ex2
0.308861		Ciz1-ex9-ex12
0.309527		CyclinE1-ex9
0.317578		Ciz1-ex14
0.318785		Ciz1-ex2
0.348311		TP53-ex6
0.364197		Ciz1-ex8-5pr
0.382975		CHEK2-ex9
0.409586		Ciz1-ex13-ex14
0.416127		P27-ex1-b
0.420208		MCM2-ex14
0.428069		Ciz1-ex7
0.43654		Ciz1-ex13
0.439138		Ciz1-ex5-ex7
0.458603		Ciz1-ex5-ex8
0.478566		Ciz1-ex4
0.489141		FEV-ex2
0.495417		Ciz1-ex1b1
0.504327		ERG-ex4
0.505106		Ciz1-ex9-ex11
0.508486		Ciz1-ex8-3pr2
0.511551		BRCA1-ex15
0.516078		FGFR2-ex18
0.554996		ATR-ex19
0.597879		Ciz1-ex2-ex4
0.603062		Ciz1-ex1ca2-ex2
0.645704		Ciz1-ex5
0.650368		RB1-ex22
0.673228		P27-ex1-a
0.679192		ETV1-ex10
0.693683		VPS72-ex4
0.712325		Ciz1-ex1b2
0.736971		DYNLL1-ex3
0.7678		DYNLL1-ex2a
0.848239		DYNLL1-ex2c
0.855005		cdc25-ex6
0.906313		Ciz1-ex9-ex10-L-ins-b
0.957053		TP53-ex7
1.68901		CDKN1C-ex1b
1.82727		Ciz1-ex4-ex5
2.25363		EWS-ex11b
2.7004		ATM-ex61
2.9653		Ciz1-ex8af2-ex15
4.03732		Ciz1-ex8a0-ex12a1
4.29333		Ciz1-ex12-ex13
4.58253		VPS72-ex5
5.45619		RB1-ex24

## Sheet: suppl. table 7-SKNMC-B2
SKNMC -B2 (800-400).gpr: signal	Label	SKNMC -a (800-400).gpr:Name
-0.682263		ERG-ex3
-0.675609		Ciz1-ex14a1-ex15
-0.611331		ERG-ex10
-0.572527		CyclinA1-ex2
-0.570828		Ciz1-ex1c-ex5
-0.555708		Ciz1-ex2a3-ex5a1
-0.545255		Ciz1-ex8a2-ex8a7
-0.50957		MCM2-ex13
-0.487138		Ciz1ex5-ex6-1
-0.442835		NP220-ex23
-0.414497		MATR3-ex15
-0.398781		LIMD1-ex8
-0.386016		Ciz1-ex12
-0.381718		Ciz1-ex7-ex9
-0.373503		Ciz1-ex9
-0.370209		Ciz1-ex5-ex6a1
-0.343735		FEV-ex3a
-0.330721		cdc25-ex9
-0.329883		Ciz1-ex2
-0.325031		Ciz1-ex15-ex16
-0.317727		Ciz1-ex17
-0.313857		Ciz1-ex2-ex7-a
-0.297301		Ciz1-ex9-ex10-L-ins-b
-0.291866		Ciz1-ex13-ex15
-0.277068		Ciz1-ex7
-0.267264		FGFR2-ex18
-0.265653		Ciz1-ex4-ex6
-0.260566		RAD17-ex19
-0.260072		Ciz1-Intron 8-b
-0.257576		MATR3-ex12
-0.256712		BRCA1-ex12
-0.255787		LIMD1-ex7
-0.233113		P27-ex2
-0.224681		CyclinA1-ex6
-0.222474		Ciz1-ex1a-ex2
-0.218242		Ciz1-ex7-ex10
-0.197858		Ciz1-ex13
-0.195845		Ciz1-ex8-5pr
-0.188376		Ciz1-ex6
-0.182573		Ciz1-ex10-ex15
-0.179366		EWS-ex11a
-0.177346		Ciz1-ex4-ex8
-0.172318		Ciz1-ex16
-0.169483		Ciz1-ex9-ex11
-0.165072		Ciz1ex5-ex6-2
-0.162327		NP220-ex22
-0.126651		Ciz1ex3-ex5-4
-0.122886		Cdc6-ex4
-0.121191		P27-ex1-a
-0.120595		Ciz1-Intron 8-a
-0.117719		Ciz1-ex1c-ex3
-0.115401		Ciz1-ex5-ex6-a
-0.114209		Ciz1-ex15
-0.104096		Ciz1-ex4-ex6a1
-0.102821		Ciz1-ex6-ex7
-0.102062		Ciz1-ex1c-ex4
-0.0995291		Ciz1-ex2-ex7-b
-0.0884797		Ciz1-ex7-ex8
-0.0839915		Ciz1-ex8af1-ex13a1
-0.0838321		TP53-ex10
-0.0705292		Ciz1-ex8a1-ex8a5
-0.0696805		NP220-ex24
-0.0658293		P21-ex3
-0.0650547		DDX17-ex13
-0.0644809		Ciz1-ex12+-ex13
-0.0619402		RAD17-ex5
-0.0613859		Ciz1-ex1ca1
-0.0611847		MCM3-ex17
-0.047281		Ciz1-ex14
-0.0410521		Ciz1-ex10-ex11
-0.038873		CHEK1-ex9
-0.0365137		ETV1-ex12
-0.0362178		Ciz1-ex1c
-0.0325373		Ciz1-ex1
-0.0243219		Ciz1-ex11
-0.0159292		PCNA-ex4
-0.0144458		MCM2-ex8
-0.00955644		Ciz1-ex5
-0.00418019		ATR-ex11
0.000993019		Ciz1-ex2-ex5
0.00285263		ATM-ex41
0.0209002		Ciz1-ex5-ex7
0.0218707		CDT1-ex7
0.0231709		VPS72-ex6
0.0262403		Ciz1-ex9-ex10-L-ins-a
0.0264102		Ciz1-ex2a1-ex2a2
0.039387		FGFR2-ex3
0.0458616		CDT1-ex9
0.0549918		CDK2-ex6
0.0634524		Ciz1-ex9-ex12
0.0702309		RB1-ex19
0.0737232		TP53BP1-ex27
0.0774698		Ciz1-ex2-ex4
0.0877601		ATM-ex22
0.0879536		RB1-ex22
0.0912791		ATR-ex31
0.0938437		cdc25-ex15
0.0938966		Ciz1-ex8-ex9
0.115348		Ciz1-ex1ca1-ex2
0.116049		Cdc6-ex11
0.118582		TP53-ex7
0.122646		ETV1-ex7
0.147281		P21-ex2
0.161274		Ciz1-ex1ca2-ex5a1
0.161805		TNRC9-ex2a2
0.16445		ETV1-ex10
0.173282		Ciz1-ex4-ex7
0.178165		Ciz1-ex5-ex8
0.181041		TP53-ex6
0.184686		Ciz1-ex8-3pr2
0.185219		FLI1-ex9
0.192992		Ciz1-ex8a4-ex10a1
0.206735		Ciz1-ex4
0.206989		MCM2-ex14
0.225985		Ciz1-ex16-ex17
0.228423		Ciz1-ex10-ex12
0.231989		Ciz1-ex3
0.250327		PCNA-ex2
0.25222		CHEK2-ex9
0.261792		Ciz1-ex1b1
0.263382		Ciz1ex3-ex5-3
0.264038		Ciz1-ex1c-ex2
0.265283		FLI1-ex7
0.274239		ATM-ex61
0.283642		Ciz1-ex2-ex3
0.286261		CyclinE1-ex7
0.29709		CHEK2-ex2
0.304501		ERG-ex4
0.321303		cdc25-ex6
0.322142		Ciz1-ex1b-ex2
0.330508		CDT1-ex4
0.3342		TP53BP1-ex28
0.349544		CyclinE1-ex11
0.36601		DDX17-ex9
0.369675		Ciz1-ex10
0.369738		FEV-ex3b
0.387162		Ciz1-Intron 12
0.387741		DHX9-ex23
0.394943		CyclinE1-ex5
0.400546		TNRC9-ex2b
0.404442		Ciz1-ex1c-ex2a2
0.42173		Ciz1-ex8-3pr1
0.434148		Ciz1-ex1b2
0.437072		DYNLL1-ex3
0.444329		Ciz1-ex1c-ex6
0.450084		DYNLL1-ex2c
0.450596		FLI1-ex5
0.466776		DHX9-ex28
0.475358		Ciz1-ex11-ex12
0.533871		TNRC9-ex2a1
0.606184		BRCA1-ex15
0.607496		DDX17-ex12
0.633529		Ciz1-ex1ca2-ex2
0.67137		Ciz1-ex13-ex14
0.681676		P27-ex1-b
0.690988		Ciz1-Intron I
0.709589		ATR-ex19
0.727913		Ciz1-ex9-ex10
1.09466		CDKN1C-ex1b
1.19588		Ciz1-ex8af2-ex15
1.2131		Ciz1-ex12-ex12+
1.25643		DYNLL1-ex2a
2.05897		Ciz1-ex4-ex5
2.79409		Ciz1-ex8a3-ex8a4
3.53393		VPS72-ex4
4.71769		Ciz1-ex12-ex13
4.84976		VPS72-ex5
4.99995		Ciz1-ex8a0-ex12a1
5.24192		RB1-ex24

## Sheet: suppl table 6-SKNMC-B3
SKNMC-B3	Label	SKNMC-b reanalysed.gpr:Name
-1.10478		Ciz1ex5-ex6-1
-1.05154		Ciz1-ex13
-0.990795		CyclinA1-ex2
-0.936641		ETV1-ex12
-0.872286		Ciz1-Intron 12
-0.828484		Ciz1-ex4-ex6
-0.825554		Ciz1ex5-ex6-2
-0.813922		DDX17-ex12
-0.80809		FGFR2-ex3
-0.726285		DDX17-ex13
-0.696898		ATM-ex61
-0.686796		LIMD1-ex7
-0.680591		Ciz1ex3-ex5-3
-0.64798		Ciz1-ex2-ex7-b
-0.634016		MCM3-ex17
-0.629028		P21-ex3
-0.628296		ETV1-ex7
-0.622346		MATR3-ex15
-0.620653		Ciz1-ex2-ex5
-0.613341		Ciz1-ex2-ex6
-0.609911		Cdc6-ex4
-0.608091		MCM2-ex8
-0.591011		TP53-ex6
-0.578358		Ciz1-ex5-ex6-a
-0.555944		P27-ex2
-0.53633		CyclinE1-ex5
-0.535723		NP220-ex24
-0.509421		NP220-ex23
-0.503406		Ciz1-ex5-ex6a1
-0.498553		NP220-ex22
-0.497395		MATR3-ex12
-0.489945		Ciz1-ex5-ex7
-0.486457		FGFR2-ex18
-0.473131		FLI1-ex7
-0.472528		Ciz1-ex8a2-ex8a7
-0.47005		LIMD1-ex3
-0.46998		FEV-ex3a
-0.464308		ATR-ex31
-0.438393		Ciz1-ex4-ex7
-0.434757		PCNA-ex4
-0.427282		CyclinA1-ex6
-0.424954		FLI1-ex9
-0.411091		Ciz1-ex4-ex8
-0.401452		Ciz1-ex12+-ex13
-0.394724		CHEK1-ex9
-0.390087		MATR3-ex16
-0.385508		RAD17-ex19
-0.381195		RB1-ex22
-0.377985		Ciz1-ex4-ex6a1
-0.374039		EWS-ex11a
-0.371047		LIMD1-ex8
-0.369154		Ciz1-ex12
-0.361211		Ciz1-ex7-ex8
-0.358517		MCM2-ex14
-0.358389		Ciz1-ex15
-0.351769		ATR-ex11
-0.334659		Ciz1-ex8af1-ex13a1
-0.328107		Ciz1-ex9-ex10-L-ins-b
-0.326245		ATR-ex19
-0.320628		CHEK2-ex9
-0.310639		Ciz1-ex8af2-ex15
-0.300553		TNRC9-ex2a1
-0.300128		Ciz1-ex6
-0.270221		Ciz1-ex17
-0.263732		CDT1-ex7
-0.249172		Ciz1-ex8a4-ex10a1
-0.233799		CDK2-ex1
-0.22497		VPS72-ex6
-0.219439		DDX17-ex9
-0.217705		Ciz1-ex9-ex10-L-ins-a
-0.215423		Ciz1-ex15-ex16
-0.202402		TP53-ex7
-0.196326		ETV1-ex10
-0.195489		Ciz1-ex10-ex11
-0.191052		Ciz1-ex5-ex8
-0.189192		Ciz1-Intron 8-a
-0.17255		Ciz1-ex14
-0.165935		BRCA1-ex12
-0.164562		Ciz1-ex2-ex3
-0.161757		Cdc6-ex6
-0.159979		TNRC9-ex2a2
-0.157717		Ciz1-ex7
-0.154142		ERG-ex10
-0.151832		Ciz1-ex10-ex13
-0.143822		Ciz1-ex10-ex15
-0.141342		Ciz1-ex10-ex12
-0.122677		CHEK2-ex4
-0.12058		P21-ex2
-0.115858		MCM3-ex10
-0.111656		TP53BP1-ex27
-0.106054		DYNLL1-ex3
-0.104653		CDT1-ex4
-0.10453		ATM-ex41
-0.0997329		CyclinE1-ex9
-0.0962228		Ciz1-ex1c-ex5
-0.0942647		CDKN1C-ex1a
-0.092335		CyclinE1-ex7
-0.086017		DHX9-ex23
-0.0832989		TP53-ex10
-0.0326805		Ciz1-ex3-ex6a1
-0.0302703		Ciz1-ex8-5pr
-0.0261496		Ciz1-ex4-ex5
-0.00404628		Ciz1-ex3-ex4
-0.00114563		DYNLL1-ex2c
0.0162879		RAD17-ex5
0.0260235		CDKN1C-ex2
0.0276995		Ciz1-ex14a1-ex15
0.0300682		Ciz1-ex8-ex9
0.0601661		Ciz1-ex2-ex4
0.0663082		Ciz1-ex1b1
0.0907283		Ciz1-ex1ca2-ex2
0.0936641		TP53BP1-ex28
0.104834		FLI1-ex5
0.106503		Ciz1-ex1ca1
0.109987		Ciz1-ex5
0.121074		BRCA1-ex22
0.137482		Ciz1-ex7-ex9
0.141321		Ciz1-ex2a1-ex2a2
0.158606		Ciz1-ex8-3pr1
0.176785		Ciz1-ex13-ex15
0.179821		Ciz1-ex8a1-ex8a5
0.189327		cdc25-ex9
0.197149		EWS-ex11f
0.201711		ERG-ex4
0.226819		cdc25-ex6
0.240859		PCNA-ex2
0.249227		CDK2-ex2
0.251197		CDK2-ex6
0.254669		TP53BP1-ex26
0.262878		Ciz1-ex6-ex7
0.27612		Ciz1-ex1c-ex4
0.277379		MCM2-ex13
0.28158		Ciz1-ex4
0.293844		DYNLL1-ex2a
0.295443		Ciz1-ex1c-ex3
0.317882		DHX9-ex28
0.321573		Ciz1-ex3-ex6
0.330491		Ciz1-ex16-ex17
0.342575		Ciz1-ex1c-ex6
0.347082		Ciz1-Intron I
0.366378		CDT1-ex9
0.366893		PCNA-ex5
0.375704		Ciz1-ex2-ex7-a
0.381876		cdc25-ex15
0.382843		Ciz1-ex1c
0.390805		Ciz1ex3-ex5-4
0.391296		RAD17-ex14
0.393111		Ciz1-ex8-3pr2
0.409233		Ciz1-ex12-ex12+
0.417362		Ciz1-ex1b2
0.419761		Ciz1ex3-ex5-1
0.428193		Ciz1-ex1ca2-ex5a1
0.433323		Ciz1-ex2a3-ex5a1
0.446145		Ciz1-ex9
0.451872		Ciz1-ex3
0.475295		TNRC9-ex2b
0.480283		CDKN1C-ex1b
0.480499		Ciz1-ex9-ex12
0.521812		Ciz1-ex1
0.542295		Ciz1-ex11
0.58073		Ciz1-ex7-ex10
0.582049		Ciz1-ex1c-ex2
0.588423		Ciz1-ex2
0.590166		ERG-ex3
0.596917		CyclinE1-ex11
0.603092		Ciz1-ex9-ex10
0.604115		CHEK2-ex2
0.62491		Ciz1-ex1ca1-ex2
0.625677		Ciz1-ex16
0.650114		P27-ex1-a
0.657074		EWS-ex11b
0.693168		Ciz1-ex11-ex12
0.715465		FEV-ex3b
0.762459		Ciz1-ex1b-ex2
0.772194		CyclinA1-ex7
0.788016		Ciz1-ex9-ex11
0.79837		Ciz1-ex1a-ex2
0.846976		Cdc6-ex11
0.935422		MCM3-ex3
1.30397		Ciz1-ex10
1.37324		Ciz1-ex13-ex14
1.42951		VPS72-ex4
1.58796		Ciz1-ex8a3-ex8a4
1.69372		P27-ex1-b
2.39259		Ciz1-ex12-ex13
2.53508		Ciz1-ex8a0-ex12a1
2.553		VPS72-ex5
3.22918		RB1-ex24
