# Supplementary material for: Differential detection of alternatively spliced variants of Ciz1 in normal and cancer cells using a custom exon-junction microarray
Source: BMC Cancer. 2010 Sep 10;10:482. doi: 10.1186/1471-2407-10-482 (PMC2945943; doi:10.1186/1471-2407-10-482)
Supplement: Additional file 6 — Table S9. microarray result for TTC466 technical replicate 1 (T1). Table S10 microarray result for TTC466 technical replicate 2 (T2). Table S11 microarray result for TTC466 technical replicate 3 (T3). Table S12 microarray result for TTC466 biological replicate 2 (B2). Table S13 microarray result for TTC466 biological replicate 3 (B3). [file 1471-2407-10-482-S6.XLS]

## Sheet: suppl. table 7- TTC466-T1
TTC466(780-580) 1.gpr: signal	Label	Name
-1.08121		CyclinE1-ex9
-0.99321		DYNLL1-ex2c
-0.954143		Ciz1-ex15-ex16
-0.905261		TP53BP1-ex26
-0.807528		Ciz1-ex8a0-ex12a1
-0.662168		Ciz1-ex12-ex13
-0.654422		Ciz1ex5-ex6-2
-0.590477		TP53BP1-ex28
-0.547204		ETV1-ex7
-0.370043		DYNLL1-ex3
-0.367259		CDK2-ex1
-0.350306		Ciz1-ex7-ex9
-0.338477		Ciz1-ex8af1-ex13a1
-0.319602		Ciz1-ex8a2-ex8a7
-0.273297		CHEK1-ex6
-0.26024		MCM3-ex3
-0.252747		ERG-ex3
-0.250763		TP53BP1-ex27
-0.244389		Ciz1-Intron 12
-0.236131		Ciz1ex5-ex6-1
-0.189079		Ciz1-ex1c-ex5
-0.18564		Ciz1-ex12
-0.174412		Ciz1-ex5-ex6a1
-0.159885		Ciz1-ex8-ex9
-0.156166		Ciz1-ex16
-0.132071		FGFR2-ex18
-0.123299		Ciz1-Intron 8-b
-0.115766		FEV-ex3a
-0.094349		Ciz1-Intron 8-a
-0.0696382		cdc25-ex9
-0.0573074		DDX17-ex9
-0.0541478		Ciz1-ex11-ex12
-0.0476115		Ciz1-ex14a1-ex15
0.00509895		Ciz1-ex8-3pr2
0.0227305		BRCA1-ex12
0.0248283		Ciz1-ex4-ex6a1
0.0297528		CDK2-ex2
0.0386637		Ciz1-ex9-ex10-L-ins-a
0.0419862		Ciz1-ex1c-ex6a1
0.0582705		Ciz1-Intron I
0.0631831		Ciz1-ex8a3-ex8a4
0.0656013		Ciz1-ex9
0.0677088		MCM2-ex13
0.0681093		cdc25-ex6
0.0870674		FGFR2-ex4
0.139117		CHEK2-ex9
0.146895		Ciz1-ex12-ex12+
0.150093		CDT1-ex9
0.155571		Ciz1-ex4
0.166161		CyclinE1-ex5
0.166963		TNRC9-ex2a1
0.173811		Ciz1-ex14
0.177995		Ciz1-ex4-ex8
0.188191		Ciz1-ex6
0.199053		Ciz1-ex9-ex12
0.203213		MCM2-ex8
0.217623		Ciz1-ex13-ex15
0.232058		DHX9-ex28
0.239062		DHX9-ex23
0.248772		CDK2-ex6
0.249192		Ciz1-ex9-ex11
0.253976		RB1-ex22
0.284489		Ciz1-ex15
0.294881		Ciz1-ex5-ex8
0.295513		Ciz1-ex8a1-ex8a5
0.299563		ERG-ex4
0.303577		Ciz1-ex8-5pr
0.306616		P21-ex3
0.316075		TP53-ex7
0.318572		Ciz1-ex1b2
0.321951		DYNLL1-ex2a
0.327583		Ciz1-ex5-ex7
0.329268		Ciz1-ex10-ex11
0.344211		FEV-ex3b
0.352397		FLI1-ex5
0.356584		Ciz1-ex5
0.365454		Ciz1-ex4-ex7
0.379009		Ciz1-ex14-ex15
0.379021		CyclinE1-ex11
0.385777		ETV1-ex10
0.386033		Ciz1-ex11
0.390472		Ciz1-ex2a3-ex5a1
0.393166		Ciz1-ex1ca1-ex2
0.409403		Ciz1-ex1b-ex2
0.42235		TNRC9-ex2b
0.446437		CHEK2-ex2
0.459232		Cdc6-ex11
0.459298		FLI1-ex9
0.467402		Ciz1-ex7
0.479632		Ciz1-ex8-3pr1
0.480625		Ciz1-ex1b1
0.483265		Ciz1-ex1ca2-ex5a1
0.491143		Ciz1-ex7-ex8
0.522729		Ciz1-ex8a4-ex10a1
0.525836		Ciz1-ex6-ex7
0.534807		Ciz1-ex16-ex17
0.540072		DDX17-ex12
0.551698		Ciz1-ex2a1-ex2a2
0.552821		Ciz1-ex1c-ex3
0.5673		Ciz1-ex1c-ex2
0.624835		Ciz1-ex1c-ex4
0.631205		Ciz1-ex1a-ex2
0.641812		Ciz1-ex1
0.642024		Ciz1-ex13-ex14
0.642265		Ciz1ex3-ex5-1
0.642584		CHEK1-ex9
0.643206		Ciz1-ex3
0.647227		P27-ex1-a
0.6591		Ciz1-ex2
0.678879		ERG-ex10
0.683688		Ciz1-ex2-ex7-a
0.714266		Ciz1-ex7-ex10
0.761981		ATR-ex31
0.788088		Ciz1-ex9-ex10
0.792062		Ciz1-ex1c-ex2a2
0.834654		EWS-ex11b
0.879846		Ciz1-ex1c-ex6
0.995567		ETV1-ex12
0.9979		Ciz1-ex2-ex7-b
1.2851		EWS-ex11a
1.5295		FLI1-ex7
1.58333		Ciz1-ex2-ex5
1.70733		Ciz1-ex4-ex5
1.90113		CDKN1C-ex1b
2.00435		Ciz1-ex1ca2-ex2

## Sheet: supple table 10 -TTC466-T2
TTC466 (780-550) 2.gpr: signal	Label	Name
-0.886847		PCNA-ex2
-0.708947		Ciz1-ex8a0-ex12a1
-0.631693		Ciz1-ex14a1-ex15
-0.581464		TP53BP1-ex26
-0.554012		Ciz1-ex15-ex16
-0.485351		ERG-ex3
-0.483046		Ciz1-ex12-ex13
-0.479206		Ciz1-ex8a2-ex8a7
-0.457992		TP53BP1-ex28
-0.408238		CHEK1-ex6
-0.405891		MCM2-ex13
-0.359775		Ciz1-ex7-ex9
-0.324683		Ciz1-ex9-ex10-L-ins-a
-0.285346		VPS72-ex4
-0.283089		CyclinE1-ex9
-0.230228		CDK2-ex2
-0.213895		Ciz1-ex8-ex9
-0.19539		Ciz1-Intron 8-b
-0.169406		Ciz1ex5-ex6-2
-0.134455		Ciz1-ex1c-ex6a1
-0.0775659		Ciz1-ex11-ex12
-0.0569285		Ciz1ex3-ex5-1
-0.0335618		Ciz1-ex8a3-ex8a4
-0.0095084		DDX17-ex9
-0.00469765		Ciz1-ex5-ex6a1
0.0128855		TP53BP1-ex27
0.0391396		Ciz1-ex4-ex6a1
0.0407873		FGFR2-ex18
0.0600697		Ciz1-Intron 12
0.080093		Ciz1-ex12
0.0808151		cdc25-ex9
0.096579		Ciz1-ex12-ex12+
0.112106		Ciz1-ex1c-ex5
0.114956		Ciz1-ex14
0.127528		Ciz1-ex14-ex15
0.171029		Ciz1-ex9-ex11
0.172677		cdc25-ex15
0.174902		Ciz1ex5-ex6-1
0.189093		Ciz1-ex6
0.203151		Ciz1-ex9
0.218667		Ciz1-ex8-3pr2
0.21961		Ciz1-ex13-ex15
0.225207		Ciz1-ex1b2
0.234562		Ciz1-Intron 8-a
0.235708		DYNLL1-ex2c
0.243247		Ciz1-ex16
0.244565		Ciz1-ex1c-ex3
0.248483		CDT1-ex9
0.259626		FLI1-ex5
0.287793		Ciz1-ex1ca2-ex5a1
0.288528		Ciz1-ex7-ex8
0.315853		Ciz1-ex9-ex12
0.324604		Ciz1-ex10-ex15
0.350518		Ciz1-ex15
0.384715		Ciz1-ex8a1-ex8a5
0.394027		Ciz1-ex8-5pr
0.394284		Ciz1-ex4
0.403058		Ciz1-ex9-ex10
0.40712		DHX9-ex23
0.42731		BRCA1-ex12
0.431573		Ciz1-ex4-ex8
0.447607		Ciz1-ex2a1-ex2a2
0.452559		CDK2-ex6
0.463757		TNRC9-ex2a1
0.465199		CHEK2-ex2
0.473017		Ciz1-ex1a-ex2
0.474029		Ciz1-ex11
0.482632		Ciz1-ex8a4-ex10a1
0.51124		Ciz1-ex7
0.526364		FEV-ex3b
0.548796		Ciz1-ex1c-ex4
0.555225		Ciz1-ex4-ex7
0.558872		Cdc6-ex11
0.591486		RB1-ex22
0.592872		Ciz1-ex1b-ex2
0.594662		Ciz1-ex7-ex10
0.597675		CyclinE1-ex5
0.614941		Ciz1-ex6-ex7
0.616729		Ciz1-ex2a3-ex5a1
0.621973		Ciz1-ex1
0.636185		Ciz1-ex1ca1-ex2
0.641152		Ciz1-ex5-ex7
0.641885		Ciz1-ex1c-ex2
0.648408		Ciz1-ex8-3pr1
0.650296		Ciz1-ex1c
0.659031		ETV1-ex7
0.674323		Ciz1-ex3
0.677381		P27-ex1-a
0.680321		Ciz1-ex5-ex8
0.684818		ERG-ex4
0.701309		Ciz1-ex16-ex17
0.701349		CyclinE1-ex11
0.715651		Ciz1-ex13-ex14
0.761002		FLI1-ex9
0.766753		VPS72-ex6
0.768122		Ciz1-ex2-ex7-a
0.770518		Ciz1-ex1b1
0.805695		CHEK2-ex9
0.841684		Ciz1-ex5
0.847955		ERG-ex10
0.849283		TNRC9-ex2b
0.872421		Ciz1-ex2
0.873829		ATR-ex31
0.878912		Ciz1-ex2-ex7-b
0.890259		Ciz1-ex1c-ex6
0.984845		EWS-ex11b
1.01128		CHEK1-ex9
1.06091		EWS-ex11a
1.07187		DDX17-ex12
1.77635		CDKN1C-ex1b
1.9846		Ciz1-ex1ca2-ex2
1.99572		Ciz1-ex4-ex5
2.05361		Ciz1-ex1c-ex2a2

## Sheet: suppl. table 11-TTC466-T3
result for T.T(600 and 510)	Label	result for T.T(600 and 510)
-1.46536		Ciz1-ex15-ex16
-0.880435		Ciz1-ex8a0-ex12a1
-0.823037		Ciz1-ex3-ex7
-0.782112		Ciz1-ex7-ex9
-0.397648		TP53BP1-ex28
-0.263522		Ciz1-ex6
-0.231486		Ciz1-ex5-ex8
-0.227758		Ciz1-ex5-ex7
-0.218649		Ciz1-ex1c-ex6a1
-0.139191		Ciz1-Intron 8-b
-0.104934		cdc25-ex9
-0.0920978		Ciz1-ex8-ex9
-0.0535613		Ciz1-ex14a1-ex15
-0.0106386		Ciz1-ex9-ex12
0.00647166		Ciz1-Intron 8-a
0.0087354		Ciz1-ex8a3-ex8a4
0.0148993		CHEK2-ex9
0.0300635		Ciz1-ex5
0.0449732		MCM2-ex13
0.0531825		VPS72-ex4
0.0888615		Ciz1-ex11-ex12
0.100081		ERG-ex10
0.102808		CyclinE1-ex5
0.104098		Ciz1-ex12
0.115577		Ciz1-ex2a3-ex5a1
0.123452		Ciz1-ex9-ex11
0.138903		Ciz1-ex4
0.146638		Ciz1-Intron 12
0.152455		FLI1-ex5
0.165445		Ciz1-ex1ca1-ex2
0.177209		ERG-ex4
0.207827		TNRC9-ex2a1
0.233744		Ciz1-ex8-5pr
0.238817		Ciz1-ex12-ex12+
0.331961		Ciz1-ex8a1-ex8a5
0.332074		Ciz1-ex4-ex7
0.332212		VPS72-ex6
0.346665		CHEK2-ex2
0.351332		CDT1-ex9
0.364201		Ciz1-ex15
0.365662		Ciz1-ex6-ex7
0.397959		FEV-ex3b
0.406687		Ciz1-ex13-ex15
0.4121		FLI1-ex9
0.418868		Ciz1-ex11
0.422339		Ciz1-ex1a-ex2
0.474542		Ciz1-ex2
0.479644		CyclinE1-ex11
0.4846		TNRC9-ex2b
0.500323		Ciz1-ex8a4-ex10a1
0.524043		Ciz1-ex1b-ex2
0.52446		Ciz1-ex1c-ex2
0.533661		Ciz1-ex1ca2-ex5a1
0.541252		DDX17-ex9
0.666913		cdc25-ex15
0.673685		ERG-ex3
0.727498		Ciz1-ex2-ex7-a
0.769422		Ciz1-ex3
0.856251		Cdc6-ex11
0.945319		Ciz1-ex16-ex17
1.04809		Ciz1-ex9-ex10
1.06247		DHX9-ex23
1.09213		CDK2-ex6
1.14967		Ciz1-ex1c-ex4
1.29355		CHEK1-ex9
1.34372		Ciz1-ex7-ex10
1.36057		Ciz1-ex1c
1.53735		Ciz1-ex1c-ex6
1.63195		Ciz1-ex1ca2-ex2
2.08342		Ciz1-ex4-ex5
2.30228		ATR-ex31

## Sheet: suppl. table 12 -TTC466-B2
ttc466-B2- 850-590.gpr: signal	Label	ttc-1-850-590.gpr:Name
-0.727017		Ciz1-ex15
-0.706095		Ciz1-ex8a2-ex8a7
-0.608038		Ciz1ex5-ex6-1
-0.586139		Ciz1-ex4-ex6
-0.533466		Ciz1-ex9-ex10-L-ins-b
-0.468682		CDK2-ex1
-0.428074		FLI1-ex9
-0.352541		MATR3-ex15
-0.345276		Ciz1-Intron 8-a
-0.310055		DYNLL1-ex2a
-0.305306		CDKN1C-ex1a
-0.259107		Ciz1-ex4-ex6a1
-0.243962		LIMD1-ex8
-0.240952		Ciz1-ex9-ex10-L-ins-a
-0.235112		Ciz1-ex2a1-ex2a2
-0.207644		NP220-ex22
-0.206823		Ciz1-ex11
-0.204436		FLI1-ex7
-0.16818		DYNLL1-ex3
-0.109934		CHEK2-ex9
-0.10201		Ciz1-ex15-ex16
-0.0908444		Ciz1-ex2-ex3
-0.0852091		TP53-ex6
-0.0616963		Ciz1-ex16-ex17
-0.0547674		DHX9-ex23
-0.038394		CDT1-ex4
-0.0318351		DYNLL1-ex2c
-0.014264		Ciz1-ex6
-0.00507742		MCM2-ex8
0.0805191		Ciz1-ex8af2-ex15
0.0836015		Ciz1-ex2
0.11039		TNRC9-ex2a2
0.132912		EWS-ex11b
0.133547		Ciz1-ex4-ex8
0.161242		TP53BP1-ex27
0.16634		Ciz1-ex9-ex12
0.176199		Ciz1-ex5-ex7
0.181423		RB1-ex22
0.213563		Ciz1-ex13-ex14
0.287676		Ciz1-ex1c-ex5
0.291664		Ciz1-ex5-ex8
0.309068		VPS72-ex5
0.330802		Ciz1-ex2-ex5
0.351557		Ciz1-ex7
0.373051		CHEK1-ex9
0.375054		Ciz1-ex1c-ex3
0.376093		Ciz1-ex8a4-ex10a1
0.454724		Ciz1ex5-ex6-2
0.471923		Ciz1-ex1b1
0.475867		MATR3-ex16
0.519832		Ciz1-ex2-ex7-b
0.528273		Ciz1-ex1b-ex2
0.636411		Ciz1-ex1c-ex6a1
0.661148		TP53BP1-ex28
0.675199		Ciz1ex3-ex5-4
0.712175		Ciz1-ex8a1-ex8a5
0.713635		RAD17-ex19
0.733668		TNRC9-ex2b
0.772718		Ciz1-ex1b2
0.802129		VPS72-ex4
0.811248		Ciz1-ex8-5pr
0.813416		DDX17-ex9
0.833335		Ciz1-ex4
0.835368		Ciz1ex3-ex5-1
0.838035		CDKN1C-ex1b
0.850552		Ciz1ex3-ex5-2
0.882447		Ciz1-ex10-ex11
0.884164		ERG-ex10
0.932489		Ciz1-ex2-ex4
0.95027		Ciz1-ex2a3-ex5a1
0.974486		CyclinE1-ex5
0.991558		Cdc6-ex11
1.00504		CDT1-ex9
1.01723		MCM2-ex13
1.04925		Ciz1-ex7-ex8
1.05104		Ciz1-ex7-ex9
1.05327		Ciz1-ex1ca1-ex2
1.05773		cdc25-ex9
1.05872		Ciz1-ex5
1.07274		DDX17-ex12
1.09862		TNRC9-ex2a1
1.09904		Ciz1-ex11-ex12
1.15518		Ciz1-ex8-ex9
1.17616		Ciz1-ex12
1.19684		Ciz1-ex7-ex10
1.20662		Ciz1-ex14a1-ex15
1.21968		FEV-ex2
1.22107		Ciz1-Intron 8-b
1.22799		Ciz1-ex1c-ex2
1.25706		Ciz1-ex1a-ex2
1.28991		Ciz1-Intron 12
1.30021		Ciz1-ex13-ex15
1.33382		VPS72-ex6
1.37403		Ciz1-ex9-ex11
1.4335		CyclinA1-ex7
1.49126		Ciz1-ex1c-ex4
1.50544		Ciz1-ex5-ex6a1
1.53571		Ciz1-ex4-ex5
1.59397		Ciz1-ex8a3-ex8a4
1.6706		Ciz1-ex6-ex7
1.6825		Ciz1-ex1c-ex2a2
1.69437		Ciz1-ex12-ex12+
1.72886		Ciz1-ex3
1.75008		Ciz1-ex1c-ex6
1.75324		Ciz1-ex9-ex10
1.81317		CHEK2-ex2
1.84415		CDK2-ex6
1.84703		cdc25-ex15
1.87474		ERG-ex3
1.87818		Ciz1-ex1ca2-ex2
1.92735		Ciz1-ex2-ex7-a
1.94633		ERG-ex4
1.95841		Ciz1-ex4-ex7
1.96772		Ciz1-ex1ca2-ex5a1
2.00869		FLI1-ex5
2.15613		Ciz1-ex1ca1
2.26425		Ciz1-Intron I
2.39334		FEV-ex3b
2.41894		Ciz1-ex1c
2.43731		CyclinE1-ex11

## Sheet: suppl. table 11-TTC466-B3
ttc-4-850-600.gpr: signal	Label	ttc-4-850-600.gpr:Name
-1.03135		Ciz1-ex8a0-ex12a1
-1.00713		CDK2-ex1
-0.943048		TP53-ex7
-0.835611		DYNLL1-ex2c
-0.723868		Ciz1-ex2a1-ex2a2
-0.685277		DYNLL1-ex2a
-0.677669		CyclinE1-ex9
-0.622382		ETV1-ex10
-0.51292		CHEK2-ex9
-0.499412		Ciz1-ex10-ex15
-0.481843		TP53BP1-ex26
-0.48143		Ciz1-ex15-ex16
-0.478827		FLI1-ex9
-0.475215		Ciz1-ex1b1
-0.46418		Ciz1-ex11
-0.459516		LIMD1-ex8
-0.420176		Ciz1-ex13-ex14
-0.409367		Ciz1-ex4-ex6a1
-0.343028		Ciz1-ex4-ex8
-0.326352		TP53BP1-ex27
-0.323638		Ciz1-ex9-ex10-L-ins-a
-0.298419		Ciz1-ex1
-0.255923		DYNLL1-ex3
-0.2214		Ciz1-ex2-ex3
-0.205921		EWS-ex11b
-0.171819		RB1-ex24
-0.146452		MATR3-ex16
-0.127389		Ciz1-ex16-ex17
-0.107314		TP53-ex6
-0.0506503		Ciz1-ex2
-0.0435968		ATR-ex31
-0.022213		EWS-ex11f
-0.0194024		Ciz1-ex9-ex12
0.000791379		Ciz1-ex1c-ex5
0.0324274		RAD17-ex14
0.0576736		CDT1-ex4
0.0861426		P27-ex1-a
0.0905043		DHX9-ex23
0.116335		RB1-ex22
0.123209		CHEK1-ex9
0.159482		Ciz1-ex1b2
0.183622		Ciz1-ex8a4-ex10a1
0.232979		Ciz1-ex5-ex7
0.335703		Ciz1-ex5-ex8
0.410645		Ciz1-ex2-ex4
0.413818		Ciz1-ex7-ex9
0.447941		Ciz1-ex2-ex7-b
0.480228		TP53BP1-ex28
0.514536		Ciz1-ex2-ex5
0.532353		Ciz1-ex1c-ex3
0.545479		CDKN1C-ex1b
0.569249		Ciz1-ex4
0.582276		Ciz1-ex1b-ex2
0.598044		VPS72-ex4
0.608308		Ciz1-ex8-5pr
0.620003		DDX17-ex9
0.620709		CDT1-ex9
0.629858		Ciz1-ex1c-ex6a1
0.661772		ERG-ex10
0.722424		Ciz1-ex5
0.724442		Ciz1-ex7
0.726081		TNRC9-ex2b
0.761239		DDX17-ex12
0.768393		RAD17-ex19
0.778193		MCM2-ex13
0.810133		Ciz1-ex1c-ex2
0.812349		Ciz1-ex10-ex11
0.860036		Ciz1-ex7-ex8
0.885434		Ciz1-ex8a1-ex8a5
0.929186		Cdc6-ex11
0.933051		Ciz1-ex1ca1-ex2
0.933458		cdc25-ex9
0.971178		CyclinE1-ex5
0.978196		Ciz1-ex14a1-ex15
0.989591		TNRC9-ex2a1
0.993917		Ciz1-ex2a3-ex5a1
0.995558		Ciz1-ex11-ex12
1.03066		Ciz1-Intron 8-b
1.03158		Ciz1-ex9-ex11
1.04876		Ciz1-ex8-ex9
1.04994		Ciz1-ex12
1.09456		FEV-ex2
1.1499		Ciz1-Intron 12
1.16709		Ciz1-ex7-ex10
1.17075		Ciz1-ex1a-ex2
1.21145		VPS72-ex6
1.21638		Ciz1-ex13-ex15
1.35468		Ciz1-ex8a3-ex8a4
1.39476		Ciz1-ex4-ex5
1.43821		Ciz1-ex5-ex6a1
1.44139		CHEK2-ex2
1.45443		CyclinA1-ex7
1.50447		Ciz1-ex3
1.51797		Ciz1-ex9-ex10
1.55187		Ciz1-ex1c-ex4
1.59592		Ciz1-ex12-ex12+
1.61789		Ciz1-ex6-ex7
1.63253		Ciz1-ex1c-ex2a2
1.63379		Ciz1-ex1c-ex6
1.64856		CDK2-ex6
1.65002		ERG-ex3
1.65616		Ciz1-ex2-ex7-a
1.66808		Ciz1-ex4-ex7
1.69174		cdc25-ex15
1.71385		Ciz1-ex1ca2-ex2
1.75782		FLI1-ex5
1.81936		ERG-ex4
1.82977		Ciz1-ex1ca2-ex5a1
2.00307		Ciz1-ex1ca1
2.07064		Ciz1-Intron I
2.16449		FEV-ex3b
2.1865		Ciz1-ex1c
2.19807		CyclinE1-ex11
